# Supplementary material for: Class-weighted Dempster–Shafer in dual-level fusion for multimodal fake real estate listings detection
Source: PeerJ Comput Sci. 2025 May 27;11:e2797. doi: 10.7717/peerj-cs.2797 (PMC12190670; doi:10.7717/peerj-cs.2797)
Supplement: Supplemental Information 1 [file peerj-cs-11-2797-s001.zip]

Archive with 5 entries (4 files):
- CODE/
- CODE/.DS_Store
- __MACOSX/CODE/._.DS_Store
- CODE/decision fusion_xgbterkini_weights_class_ResNet101_400features_XGBoost.ipynb
- CODE/CONCATENATE3-dense200-resnet101.ipynb
