# Supplementary material for: Class-weighted Dempster–Shafer in dual-level fusion for multimodal fake real estate listings detection
Source: PeerJ Comput Sci. 2025 May 27;11:e2797. doi: 10.7717/peerj-cs.2797 (PMC12190670; doi:10.7717/peerj-cs.2797)
Supplement: Supplemental Information 1 [file peerj-cs-11-2797-s001.zip › CODE/decision fusion_xgbterkini_weights_class_ResNet101_400features_XGBoost.ipynb]

# %% [code]
# Install required libraries
!pip install transformers pandas openpyxl

# %% [code]
import pandas as pd
from transformers import XLNetTokenizer, XLNetModel
import torch

# Load XLNet model and tokenizer
tokenizer = XLNetTokenizer.from_pretrained('xlnet-base-cased')
model = XLNetModel.from_pretrained('xlnet-base-cased')

# %% [code]
# Load your long text dataset from Excel
excel_file_path = 'TEST FAKE N NOT FAKE list.xlsx'
df = pd.read_excel(excel_file_path)

# Tokenize and embed each text in the dataset
embedded_vectors = []

for text in df['cleaned_desc']:
    # Tokenize the text
    tokens = tokenizer.encode(text, return_tensors='pt', max_length=600, truncation=True)
    
    # Get the model's output for the tokenized text
    with torch.no_grad():
        output = model(tokens)

    # Extract the embeddings from the output
    embeddings = output.last_hidden_state.mean(dim=1).squeeze().numpy()

    # Append the embedded vector to the list
    embedded_vectors.append(embeddings)

# %% [code]
# Create a new column in the DataFrame for the embedded vectors
df['embedded_text_vectors'] = embedded_vectors

# %% [code]
df.head()

# %% [code]
# Assuming 'df' is your DataFrame and 'embedded_vectors' is the column of interest
num_vectors = df['embedded_text_vectors'].apply(len)
num_vectors_count = num_vectors.max()  # Assuming all vectors have the same length, otherwise use min()

# Print or use 'num_vectors_count' as needed
print(f"The number of vectors in the 'embedded_vectors' column is: {num_vectors_count}")

# %% [code]
print(df['embedded_text_vectors'])

# %% [code]
import pandas as pd
import tensorflow as tf

# Assuming df is your DataFrame with the 'embedded_vector' column
# Replace the ellipsis (...) with the actual column name if it's different
#df = pd.DataFrame('embedded_array2')

# Convert the entire 'embedded_vector' column to a TensorFlow tensor
text_tensor_array = tf.convert_to_tensor(df['embedded_text_vectors'].tolist(), dtype=tf.float32)

# Use tensor_array in your TensorFlow model training
# For example, you can use it as input to the model.fit() method

# %% [code]
print(text_tensor_array)

# %% [code]
import os
import pandas as pd
from tensorflow.keras.preprocessing import image
from tensorflow.keras.models import Model

# %% [code]
from tensorflow.keras.applications import ResNet101
from tensorflow.keras.applications.resnet import preprocess_input

# Specify the depth of ResNet (n can be 50, 101, 152, etc.)
#n = 101

# Load ResNet model
resnet_model = ResNet101(weights='imagenet', include_top=False, pooling='avg' )

# You can then use this model for image embedding or fine-tune it for your specific task

# %% [code]
# Function to load and preprocess images
def load_and_preprocess_image(image_path):
    img = image.load_img(image_path, target_size=(224, 224))
    img_array = image.img_to_array(img)
    img_array = preprocess_input(img_array)
    return img_array

# Function to extract ResNet embeddings
def extract_resnet_embeddings(image_path, model):
    img_array = load_and_preprocess_image(image_path)
    img_array = img_array.reshape((1,) + img_array.shape)
    embeddings = model.predict(img_array)
    return embeddings.flatten()

# %% [code]
# Path to the folder containing images
image_folder = 'TEST FAKE N NOT FAKE'

# %% [code]
# Create empty lists to store embeddings and labels
embeddings_list = []
labels_list = []

# Iterate through the DataFrame and extract embeddings
for index, row in df.iterrows():
    filename = row['Filename']
    label = row['label_preprocess2']
    image_path = os.path.join(image_folder, filename)
    
    # Check if the image file exists
    if os.path.exists(image_path):
        # Extract ResNet embeddings
        embeddings = extract_resnet_embeddings(image_path, resnet_model)
        
        # Append embeddings and labels to the lists
        embeddings_list.append(embeddings)
        labels_list.append(label)

# %% [code]
# Create a DataFrame for the embeddings
embeddings_df = pd.DataFrame(data={'Embedded_Image_Vector': embeddings_list})

# Add the 'label' column to the DataFrame
embeddings_df['label_preprocess2'] = labels_list

# Display the DataFrame with embeddings and labels
print(embeddings_df)

# %% [code]
X=embeddings_df['Embedded_Image_Vector']

# %% [code]
# Import numpy
import numpy as np
# Create an empty list to store tensors
batch_size = 1000
image_tensor_list = []

for i in range(0, len(X), batch_size):
    batch_vectors = X[i:i+batch_size]
    # Assuming batch_vectors is a list of arrays with varying shapes
    # Convert each array to a flat array with consistent shape
    batch_vectors_flat = [np.ravel(vec) for vec in batch_vectors]

    # Convert the list of flat arrays to a 2D NumPy array
    tensor_data = np.array(batch_vectors_flat, dtype=np.float32)

    # Convert the NumPy array to a TensorFlow tensor and append to the list
    image_tensor_list.append(tf.convert_to_tensor(tensor_data))

# %% [code]
print(image_tensor_list)

# %% [code]
# Assuming tensor_list is your list of TensorFlow tensors
merged_tensor_image = tf.concat(image_tensor_list, axis=0)

# %% [code]
print(merged_tensor_image)

# %% [code]
print(df['label_preprocess2'])

# %% [code]
y_test_featuresfusion = df['label_preprocess2'].values 

# %% [code]
print(y_test_featuresfusion)

# %% [code]
import pandas as pd
from sklearn.metrics import classification_report, confusion_matrix
from keras.models import load_model
from sklearn.preprocessing import StandardScaler  # Use appropriate scaler if needed

# Load the trained model
model = load_model('model_CONCATENATE3_dense200_resnet101.h5')  # Replace 'path_to_desktop' with the actual path

# %% [code]
# Predict probabilities
y_pred_proba_cnn = model.predict([text_tensor_array, merged_tensor_image])

# %% [code]
# Assuming you want the predicted class labels (0 or 1)
y_pred_labels_featuresfusion = np.argmax(y_pred_proba_cnn, axis=1)

# %% [code]
# Print classification report
print("Classification Report:")
print(classification_report(y_test_featuresfusion, y_pred_labels_featuresfusion))

# %% [code]
# Print confusion matrix
conf_matrix = confusion_matrix(y_test_featuresfusion, y_pred_labels_featuresfusion)  
print("Confusion Matrix:")
print(conf_matrix)

# %% [code]
print(y_pred_proba_cnn)

# %% [code]
##### xgboost optimum ###

# %% [code]
pip install pandas scikit-learn xgboost

# %% [code]
import xgboost as xgb
import numpy as np
from sklearn.model_selection import train_test_split
from sklearn.metrics import accuracy_score

# %% [code]
from sklearn.preprocessing import LabelEncoder, MinMaxScaler

# %% [code]
import pandas as pd

# %% [code]
# Load the dataset from Excel file
file_path_train_xgboost = 'TRAIN FAKE N NOT FAKE list.xlsx'
df_train_xgboost = pd.read_excel(file_path_train_xgboost)

# Assume 'label' column is the target variable
target_column = 'label_preprocess2'

# %% [code]
# Split the data into features (X) and target variable (y)
X_train_xgboost = df_train_xgboost[['cluster','Built_Up_SF','Bathroom','Furnishing','Bedroom','Tenure','Car_Park','Negeri','Property_Type','Latitude','Longitude','Occupancy','Unit_Type']]
y_train_xgboost = df_train_xgboost[target_column]

# %% [code]
# Encode the target variable 'label'
label_encoder = LabelEncoder()
y_encoded_train_xgboost = label_encoder.fit_transform(y_train_xgboost)

# Apply feature normalization (MinMaxScaler)
scaler = MinMaxScaler()
X_scaled_train_xgboost = scaler.fit_transform(X_train_xgboost)

# %% [code]
# Train an XGBoost model
params = {
    'objective': 'multi:softmax',
    'num_class': 2,
    'max_depth': 8,
    'n_estimators': 300,
    'eta': 0.1,
    'subsample': 0.8,
    'colsample_bytree': 0.8,
    'eval_metric': 'merror'
}

# %% [code]
num_rounds = 100
dtrain = xgb.DMatrix(X_scaled_train_xgboost, label=y_encoded_train_xgboost)
model = xgb.train(params, dtrain, num_rounds)

# %% [code]
# Save the model
model.save_model("xgboost_model_pretrained.model")

# %% [code]
# Load the model for inference
loaded_model = xgb.Booster()
loaded_model.load_model("xgboost_model_pretrained.model")

# %% [code]
file_path_test_xgboost = 'TEST FAKE N NOT FAKE list.xlsx'
df_test_xgboost = pd.read_excel(file_path_test_xgboost)

# Assume 'label' column is the target variable
target_column_test = 'label_preprocess2'

# %% [code]
X_test_xgboost = df_test_xgboost[['cluster','Built_Up_SF','Bathroom','Furnishing','Bedroom','Tenure','Car_Park','Negeri','Property_Type','Latitude','Longitude','Occupancy','Unit_Type']]
y_test_xgboost = df_test_xgboost[target_column_test]

# %% [code]
# Encode the target variable 'label'
label_encoder = LabelEncoder()
y_encoded_test_xgboost = label_encoder.fit_transform(y_test_xgboost)

# Apply feature normalization (MinMaxScaler)
scaler = MinMaxScaler()
X_scaled_test_xgboost = scaler.fit_transform(X_test_xgboost)

# %% [code]
# Create DMatrix for test data
dtest = xgb.DMatrix(X_scaled_test_xgboost)

# %% [code]
# Predict using the loaded model
predictions = loaded_model.predict(dtest)

# %% [code]
# Evaluate the predictions
accuracy = accuracy_score(y_encoded_test_xgboost, predictions)
print("Accuracy:", accuracy)

# %% [code]
from sklearn.metrics import accuracy_score, classification_report, confusion_matrix

# %% [code]
# Convert the class labels to strings
class_names = [str(label) for label in label_encoder.classes_]

# Evaluate the performance
classification_rep = classification_report(y_encoded_test_xgboost, predictions, target_names=class_names)
confusion_matrix = confusion_matrix(y_encoded_test_xgboost, predictions)

# %% [code]
# Print the results
print(f'Accuracy: {accuracy:.4f}')
print('\nClassification Report:')
print(classification_rep)

# %% [code]
# Print confusion matrix
print("\nConfusion Matrix:")
print(confusion_matrix)

# %% [code]
print(predictions)

# %% [code]
# Round the predicted probabilities to the nearest integer
binary_predictions = [int(round(pred)) for pred in predictions]

# Print the binary predictions
print("Binary Predictions:", binary_predictions)

# %% [code]
encoded_binary_predictions_xgboost = label_encoder.fit_transform(binary_predictions)

# %% [code]
print(encoded_binary_predictions_xgboost)

# %% [code]
# Predict using the loaded model
predictions = loaded_model.predict(dtest, output_margin=True)

# Convert the raw output to probabilities using a softmax function
import numpy as np

def softmax(logits):
    exp_logits = np.exp(logits)
    return exp_logits / np.sum(exp_logits, axis=1, keepdims=True)

probabilities_xgb = softmax(predictions)

# Print the probabilities for the first few data points
for i in range(len(probabilities_xgb)):
    print(f"Data point {i+1} probabilities:", probabilities_xgb[i])


# %% [code]
print(probabilities_xgb)

# %% [code]
##### end of xgboost optimum ####

# %% [code]
print(y_pred_labels_featuresfusion)

# %% [code]
print(y_encoded_test_xgboost)

# %% [code]
import numpy as np

# %% [code]
def combine_beliefs(m_a, m_b, weights):
    """
    Combines beliefs from two sources using Dempster's rule of combination with class weights.
    """
    # Calculate the conflict measure
    K = weights[0] * m_a[1] * m_b[0] + weights[1] * m_a[0] * m_b[1]

    # Calculate combined belief
    m_combined = [(weights[0] * m_a[0] * m_b[0]) / (1 - K), (weights[1] * m_a[1] * m_b[1]) / (1 - K)]

    return m_combined

def predict_labels(m_combined):
    """
    Predicts the labels based on combined beliefs.
    """
    if m_combined[0] > m_combined[1]:
        return "Not Fake"
    else:
        return "Fake"

# %% [code]
print(y_pred_proba_cnn)

# %% [code]
# Example probabilities from two sources (you should replace these with your actual data)
y_pred_proba_cnn = np.array(y_pred_proba_cnn)  # Replace with your data
y_pred_proba_xgboost = np.array(probabilities_xgb) # Replace with your data

# Define class weights for each class
weights = [0.1, 1.0]  # Example: weight for 'not fake' class is 0.3, weight for 'fake' class is 0.7

# %% [code]
# Initialize empty lists to store combined beliefs and predictions
combined_beliefs = []
predictions = []

# Combine beliefs and make predictions for each data point
for prob_cnn, prob_xgboost in zip(y_pred_proba_cnn, y_pred_proba_xgboost):
    m_a = prob_cnn
    m_b = prob_xgboost

    # Combine beliefs with class weights
    m_combined = combine_beliefs(m_a, m_b, weights)
    combined_beliefs.append(m_combined)

    # Predict the label
    prediction = predict_labels(m_combined)
    predictions.append(prediction)

# Print combined beliefs and predictions
for i, (belief, prediction) in enumerate(zip(combined_beliefs, predictions)):
    print(f"Data point {i+1}: Combined Beliefs - {belief}, Prediction - {prediction}")

# %% [code]
# Convert string labels to numerical values
numerical_predictions = [1 if label == 'Fake' else 0 for label in predictions]

# Print numerical predictions
print(numerical_predictions)

# %% [code]
print(y_test_featuresfusion)

# %% [code]
from sklearn.metrics import accuracy_score, confusion_matrix
# Print classification report
print("\nClassification Report:")
print(classification_report(y_test_featuresfusion, numerical_predictions))

# Print confusion matrix
print("\nConfusion Matrix:")
print(confusion_matrix(y_test_featuresfusion, numerical_predictions))

# %% [code]


# %% [code]


# %% [code]


# %% [code]


# %% [code]


# %% [code]


# %% [code]


# %% [code]


# %% [code]


# %% [code]
import numpy as np

def combine_beliefs(m_a, m_b, weights):
    """
    Combines beliefs from two sources using Dempster's rule of combination with class weights.
    """
    # Calculate the conflict measure
    K = weights[0] * m_a[1] * m_b[0] + weights[1] * m_a[0] * m_b[1]

    # Calculate combined belief
    m_combined = [(weights[0] * m_a[0] * m_b[0]) / (1 - K), (weights[1] * m_a[1] * m_b[1]) / (1 - K)]

    return m_combined

def predict_labels(m_combined):
    """
    Predicts the labels based on combined beliefs.
    """
    if m_combined[0] > m_combined[1]:
        return "Not Fake"
    else:
        return "Fake"

# Example probabilities from two sources (you should replace these with your actual data)
y_pred_proba_cnn = np.array(y_pred_proba_cnn)  # Replace with your data
y_pred_proba_xgboost = np.array(y_pred_proba_xgboost) # Replace with your data

# Define class weights for each class
weights = [0.3, 0.7]  # Example: weight for 'not fake' class is 0.3, weight for 'fake' class is 0.7

# Initialize empty lists to store combined beliefs and predictions
combined_beliefs = []
predictions = []

# Combine beliefs and make predictions for each data point
for prob_cnn, prob_xgboost in zip(y_pred_proba_cnn, y_pred_proba_xgboost):
    m_a = prob_cnn
    m_b = prob_xgboost

    # Combine beliefs with class weights
    m_combined = combine_beliefs(m_a, m_b, weights)
    combined_beliefs.append(m_combined)

    # Predict the label
    prediction = predict_labels(m_combined)
    predictions.append(prediction)

# Print combined beliefs and predictions
for i, (belief, prediction) in enumerate(zip(combined_beliefs, predictions)):
    print(f"Data point {i+1}: Combined Beliefs - {belief}, Prediction - {prediction}")


# %% [code]


# %% [code]


# %% [code]


# %% [code]
