# Supplementary material for: Class-weighted Dempster–Shafer in dual-level fusion for multimodal fake real estate listings detection
Source: PeerJ Comput Sci. 2025 May 27;11:e2797. doi: 10.7717/peerj-cs.2797 (PMC12190670; doi:10.7717/peerj-cs.2797)
Supplement: Supplemental Information 1 [file peerj-cs-11-2797-s001.zip › CODE/CONCATENATE3-dense200-resnet101.ipynb]

# %% [code]
# Install required libraries
!pip install transformers pandas openpyxl

# %% [code]
import pandas as pd
from transformers import XLNetTokenizer, XLNetModel
import torch

# Load XLNet model and tokenizer
tokenizer = XLNetTokenizer.from_pretrained('xlnet-base-cased')
model = XLNetModel.from_pretrained('xlnet-base-cased')

# %% [code]
# Load your long text dataset from Excel
excel_file_path = 'TRAIN FAKE N NOT FAKE list.xlsx'
df = pd.read_excel(excel_file_path)

# Tokenize and embed each text in the dataset
embedded_vectors = []

for text in df['cleaned_desc']:
    # Tokenize the text
    tokens = tokenizer.encode(text, return_tensors='pt', max_length=600, truncation=True)
    
    # Get the model's output for the tokenized text
    with torch.no_grad():
        output = model(tokens)

    # Extract the embeddings from the output
    embeddings = output.last_hidden_state.mean(dim=1).squeeze().numpy()

    # Append the embedded vector to the list
    embedded_vectors.append(embeddings)

# %% [code]
# Create a new column in the DataFrame for the embedded vectors
df['embedded_text_vectors2'] = embedded_vectors

# %% [code]
# Assuming 'df' is your DataFrame and 'embedded_vectors' is the column of interest
num_vectors = df['embedded_text_vectors2'].apply(len)
num_vectors_count = num_vectors.max()  # Assuming all vectors have the same length, otherwise use min()

# Print or use 'num_vectors_count' as needed
print(f"The number of vectors in the 'embedded_vectors' column is: {num_vectors_count}")

# %% [code]
# Import numpy
import numpy as np

# Convert the embedded value column to a numpy array and store it in a new column
df['embedded_text_array'] = df['embedded_text_vectors2'].apply(np.array)

# View the new column
print(df['embedded_text_array'])

# %% [code]
import pandas as pd
import tensorflow as tf

# Assuming df is your DataFrame with the 'embedded_vector' column
# Replace the ellipsis (...) with the actual column name if it's different
#df = pd.DataFrame('embedded_array2')

# Convert the entire 'embedded_vector' column to a TensorFlow tensor
text_tensor_array = tf.convert_to_tensor(df['embedded_text_array'].tolist(), dtype=tf.float32)

# Use tensor_array in your TensorFlow model training
# For example, you can use it as input to the model.fit() method

# %% [code]
print(text_tensor_array)

# %% [code]
import os
import pandas as pd
from tensorflow.keras.preprocessing import image
from tensorflow.keras.models import Model

# %% [code]
pip install tensorflow

# %% [code]
from tensorflow.keras.applications import ResNet101
from tensorflow.keras.applications.resnet import preprocess_input

# Specify the depth of ResNet (n can be 50, 101, 152, etc.)
#n = 101

# Load ResNet model
resnet_model = ResNet101(weights='imagenet', include_top=False, pooling='avg' )

# You can then use this model for image embedding or fine-tune it for your specific task

# %% [code]
# Function to load and preprocess images
def load_and_preprocess_image(image_path):
    img = image.load_img(image_path, target_size=(224, 224))
    img_array = image.img_to_array(img)
    img_array = preprocess_input(img_array)
    return img_array

# Function to extract ResNet embeddings
def extract_resnet_embeddings(image_path, model):
    img_array = load_and_preprocess_image(image_path)
    img_array = img_array.reshape((1,) + img_array.shape)
    embeddings = model.predict(img_array)
    return embeddings.flatten()

# %% [code]
# Path to the folder containing images
image_folder = 'TRAIN FAKE N NOT FAKE'


# %% [code]
# Create empty lists to store embeddings and labels
embeddings_list = []
labels_list = []

# Iterate through the DataFrame and extract embeddings
for index, row in df.iterrows():
    filename = row['Filename']
    label = row['label_preprocess2']
    image_path = os.path.join(image_folder, filename)
    
    # Check if the image file exists
    if os.path.exists(image_path):
        # Extract ResNet embeddings
        embeddings = extract_resnet_embeddings(image_path, resnet_model)
        
        # Append embeddings and labels to the lists
        embeddings_list.append(embeddings)
        labels_list.append(label)

# %% [code]
# Create a DataFrame for the embeddings
embeddings_df = pd.DataFrame(data={'Embedded_Image_Vector': embeddings_list})

# Add the 'label' column to the DataFrame
embeddings_df['label_preprocess2'] = labels_list

# Display the DataFrame with embeddings and labels
print(embeddings_df)

# %% [code]
X=embeddings_df['Embedded_Image_Vector']

# %% [code]
# Create an empty list to store tensors
batch_size = 1000
tensor_list = []

for i in range(0, len(X), batch_size):
    batch_vectors = X[i:i+batch_size]
    # Assuming batch_vectors is a list of arrays with varying shapes
    # Convert each array to a flat array with consistent shape
    batch_vectors_flat = [np.ravel(vec) for vec in batch_vectors]

    # Convert the list of flat arrays to a 2D NumPy array
    tensor_data = np.array(batch_vectors_flat, dtype=np.float32)

    # Convert the NumPy array to a TensorFlow tensor and append to the list
    tensor_list.append(tf.convert_to_tensor(tensor_data))

# %% [code]
print(tensor_list)

# %% [code]
# Assuming tensor_list is your list of TensorFlow tensors
merged_tensor_image = tf.concat(tensor_list, axis=0)

# %% [code]
print(merged_tensor_image)

# %% [code]
from keras.utils import to_categorical

y= df['label_preprocess2']

y_encoded = to_categorical(y, num_classes=2)

# %% [code]
print(y_encoded)

# %% [code]
from sklearn.model_selection import train_test_split

X_text = df['embedded_text_array']  # Replace 'embedded_vector' with your actual feature column
X_image = embeddings_df['Embedded_Image_Vector']
y = df['label_preprocess2']  # Replace 'label_preprocess2' with your actual target column

# Combine X_text and X_image into a single DataFrame
X_combined = pd.concat([X_text, X_image], axis=1)

# Split the data into train and test sets
X_train, X_valid, y_train, y_valid = train_test_split(X_combined, y, test_size=0.2, stratify=y, random_state=42)

# Separate X_train and X_test back into individual DataFrames
X_train_text = X_train['embedded_text_array']
X_train_image = X_train['Embedded_Image_Vector']

X_valid_text = X_valid['embedded_text_array']
X_valid_image = X_valid['Embedded_Image_Vector']

# %% [code]
X_train_text.shape, X_train_image.shape, X_valid_text.shape, X_valid_image.shape, y_train.shape, y_valid.shape

# %% [code]
print(X_train_text)

# %% [code]
import pandas as pd
import tensorflow as tf

# Assuming df is your DataFrame with the 'embedded_vector' column
# Replace the ellipsis (...) with the actual column name if it's different
#df = pd.DataFrame('embedded_array2')

# Convert the entire 'embedded_vector' column to a TensorFlow tensor
text_train_tensor = tf.convert_to_tensor(X_train_text.tolist(), dtype=tf.float32)

# Use tensor_array in your TensorFlow model training
# For example, you can use it as input to the model.fit() method

# %% [code]
print(text_train_tensor)

# %% [code]
import pandas as pd
import tensorflow as tf

# Assuming df is your DataFrame with the 'embedded_vector' column
# Replace the ellipsis (...) with the actual column name if it's different
#df = pd.DataFrame('embedded_array2')

# Convert the entire 'embedded_vector' column to a TensorFlow tensor
text_valid_tensor = tf.convert_to_tensor(X_valid_text.tolist(), dtype=tf.float32)

# Use tensor_array in your TensorFlow model training
# For example, you can use it as input to the model.fit() method

# %% [code]
print(text_valid_tensor)

# %% [code]
# Create an empty list to store tensors
batch_size = 1000
image_train_tensor = []

for i in range(0, len(X_train_image), batch_size):
    batch_vectors = X_train_image[i:i+batch_size]
    # Assuming batch_vectors is a list of arrays with varying shapes
    # Convert each array to a flat array with consistent shape
    batch_vectors_flat = [np.ravel(vec) for vec in batch_vectors]

    # Convert the list of flat arrays to a 2D NumPy array
    tensor_data = np.array(batch_vectors_flat, dtype=np.float32)

    # Convert the NumPy array to a TensorFlow tensor and append to the list
    image_train_tensor.append(tf.convert_to_tensor(tensor_data))

# %% [code]
print(image_train_tensor)

# %% [code]
# Assuming tensor_list is your list of TensorFlow tensors
merged_tensor_image_train = tf.concat(image_train_tensor, axis=0)

# %% [code]
print(merged_tensor_image_train)

# %% [code]
# Create an empty list to store tensors
batch_size = 1000
image_valid_tensor = []

for i in range(0, len(X_valid_image), batch_size):
    batch_vectors = X_valid_image[i:i+batch_size]
    # Assuming batch_vectors is a list of arrays with varying shapes
    # Convert each array to a flat array with consistent shape
    batch_vectors_flat = [np.ravel(vec) for vec in batch_vectors]

    # Convert the list of flat arrays to a 2D NumPy array
    tensor_data = np.array(batch_vectors_flat, dtype=np.float32)

    # Convert the NumPy array to a TensorFlow tensor and append to the list
    image_valid_tensor.append(tf.convert_to_tensor(tensor_data))

# %% [code]
print(image_valid_tensor)

# %% [code]
# Assuming tensor_list is your list of TensorFlow tensors
merged_tensor_image_valid = tf.concat(image_valid_tensor, axis=0)

# %% [code]
print(merged_tensor_image_valid)

# %% [code]
print(y_train)

# %% [code]
print(y_valid)

# %% [code]
from keras.utils import to_categorical

y_train_encoded = to_categorical(y_train, num_classes=2)

# %% [code]
print(y_train_encoded)

# %% [code]
from keras.utils import to_categorical

y_valid_encoded = to_categorical(y_valid, num_classes=2)

# %% [code]
print(y_valid_encoded)

# %% [code]
from keras.layers import Dense, Input
from keras import regularizers
from keras import initializers
input_image = Input(shape=(2048,))
dense_image = Dense(1000, activation='relu', kernel_regularizer=regularizers.l2(0.01), kernel_initializer=initializers.he_normal(seed=0))(input_image)
dense_image = Dense(100, activation='relu', kernel_regularizer=regularizers.l2(0.01), kernel_initializer=initializers.he_normal(seed=0))(dense_image)
# ... Continue with your model architecture


# %% [code]
from keras.layers import Dense, Flatten, Dropout, Input, BatchNormalization
from keras import regularizers
from keras import initializers
from keras.models import Sequential, Model
from keras import optimizers
from keras.layers import concatenate 

input_text = Input(shape=(768,))
text_flat = Flatten()(input_text)
dense_text = Dense(1000,activation='relu',kernel_regularizer=regularizers.l2(0.01), kernel_initializer=initializers.he_normal(seed=0))(text_flat)
#dense_text = Dropout(0.4)(dense_text)
dense_text = Dense(500,activation='relu',kernel_regularizer=regularizers.l2(0.01), kernel_initializer=initializers.he_normal(seed=0))(dense_text)
#dense_text = Dropout(0.4)(dense_text)
dense_text = Dense(200,activation='relu',kernel_regularizer=regularizers.l2(0.01), kernel_initializer=initializers.he_normal(seed=0))(dense_text)
dense_text = BatchNormalization()(dense_text)
dense_text_drop = Dropout(0.4)(dense_text)

input_image = Input(shape=(2048,))
#dense_image = Dense(2000,activation='relu',kernel_regularizer=regularizers.l2(0.01), kernel_initializer=initializers.he_normal(seed=0))(input_image)
#dense_image = Dropout(0.4)(dense_image)
dense_image = Dense(1000, activation='relu',kernel_regularizer=regularizers.l2(0.01), kernel_initializer=initializers.he_normal(seed=0))(input_image)
#dense_image = Dropout(0.4)(dense_image)
#dense_image = Dense(500, activation='relu',kernel_regularizer=regularizers.l2(0.01), kernel_initializer=initializers.he_normal(seed=0))(input_image)
dense_image = Dense(200,activation='relu',kernel_regularizer=regularizers.l2(0.01), kernel_initializer=initializers.he_normal(seed=0))(dense_image)
dense_image = BatchNormalization()(dense_image)
dense_image_drop = Dropout(0.4)(dense_image)

concat = concatenate([dense_text_drop,dense_image_drop])

inter1_dense = Dense(400,activation='relu',kernel_regularizer=regularizers.l2(0.01), kernel_initializer=initializers.he_normal(seed=0))(concat)
inter1_dense = Dense(150,activation='relu',kernel_regularizer=regularizers.l2(0.01), kernel_initializer=initializers.he_normal(seed=0))(inter1_dense)
final_dense = Dense(50,activation='relu',kernel_regularizer=regularizers.l2(0.01), kernel_initializer=initializers.he_normal(seed=0))(inter1_dense)
final_dropout = Dropout(0.4)(final_dense)
output = Dense(2, activation='softmax')(final_dropout)

model = Model(inputs=[input_text,input_image], outputs=output)
adam = optimizers.Adam(lr=1e-4)
#adagrad = optimizers.Adagrad(lr=1e-4)
#adamax = optimizers.Adamax(lr=0.002, beta_1=0.9, beta_2=0.999)
#checkpoint = ModelCheckpoint(filepath='../checkpoints_gossip/dense_MM_model.hdf5', monitor='val_acc', verbose=1, save_best_only=True, mode='max')
#callbacks_list = [checkpoint]

#sgd = optimizers.SGD(lr=1e-4, clipnorm=1.)
model.compile(loss='categorical_crossentropy', optimizer=adam, metrics=['accuracy'])
model.summary()

# %% [code]
from tensorflow.keras.callbacks import ModelCheckpoint, EarlyStopping, TensorBoard

# Define a list of callbacks
callbacks_list = [
    ModelCheckpoint('model_checkpoint.h5', save_best_only=True),
    EarlyStopping(patience=3),
    TensorBoard(log_dir='./logs')
]

# During model training, add the list of callbacks
#model.fit(x_train, y_train, epochs=10, callbacks=callbacks_list)

# %% [code]
history = model.fit([text_train_tensor, merged_tensor_image_train],y_train_encoded,
                    validation_data=([text_valid_tensor,merged_tensor_image_valid],y_valid_encoded),batch_size =32,
                    epochs=20,callbacks=callbacks_list)

# %% [code]
import matplotlib.pyplot as plt

# Training history
train_loss = history.history['loss']
train_acc = history.history['accuracy']

# Validation history
val_loss = history.history['val_loss']
val_acc = history.history['val_accuracy']

# Plotting
epochs_range = range(1, len(train_loss) + 1)

# Plot Training and Validation Loss
plt.figure(figsize=(12, 5))
plt.subplot(1, 2, 1)
plt.plot(epochs_range, train_loss, label='Training Loss')
plt.plot(epochs_range, val_loss, label='Validation Loss')
plt.title('Training and Validation Loss')
plt.xlabel('Epochs')
plt.ylabel('Loss')
plt.legend()

# Plot Training and Validation Accuracy
plt.subplot(1, 2, 2)
plt.plot(epochs_range, train_acc, label='Training Accuracy')
plt.plot(epochs_range, val_acc, label='Validation Accuracy')
plt.title('Training and Validation Accuracy')
plt.xlabel('Epochs')
plt.ylabel('Accuracy')
plt.legend()

# Show plots
plt.tight_layout()
plt.show()


# %% [code]
# Save the entire model to a HDF5 file
model.save('model_CONCATENATE3_dense200_resnet101.h5')

# %% [code]
